# Supplementary material for: Paralytic Shellfish Toxin Extraction from Bivalve Meat for Analysis Using Potentiometric Chemical Sensors
Source: Biosensors (Basel). 2024 Oct 8;14(10):487. doi: 10.3390/bios14100487 (PMC11506007; doi:10.3390/bios14100487)
Supplement: Supplementary file 1 [file biosensors-14-00487-s001.zip]

Archive with 1 entries (1 files):
- biosensors-3166547-supplementary.pdf
